# Supplementary material for: Disappearance of TBEV Circulation among Rodents in a Natural Focus in Alsace, Eastern France
Source: Pathogens. 2020 Nov 10;9(11):930. doi: 10.3390/pathogens9110930 (PMC7697581; doi:10.3390/pathogens9110930)
Supplement: Supplementary file 1 [file pathogens-09-00930-s001.zip]

Archive with 1 entries (1 files):
- pathogens-980068-supplementary.pdf
